# Supplementary material for: Muscular Fatigue and Quadriceps-to-Hamstring Ratio in Alpine Skiing in Women over 40 Years
Source: Int J Environ Res Public Health. 2023 Apr 12;20(8):5486. doi: 10.3390/ijerph20085486 (PMC10138889; doi:10.3390/ijerph20085486)
Supplement: Supplementary file 1 [file ijerph-20-05486-s001.zip]

Archive with 1 entries (1 files):
- ijerph-2279652-supplementary.pdf
